# Supplementary material for: Fate of Nutrients in Shallow Groundwater Receiving Treated Septage, Malibu, CA
Source: Ground Water. 2014 Jun 5;52(Suppl 1):218–33. doi: 10.1111/gwat.12194 (PMC4265202; doi:10.1111/gwat.12194)
Supplement: Table S1 — Field Parameters, Nitrogen and Phosphorus Concentrations in Water from Sampled Wells and Within Onsite Wastewater Treatment Systems (OWTS), Civic Center area, Malibu, California, July 2009 and April, 2010. [file gwat0052-0218-SD1.xlsx]

## Sheet: Sheet1
Table S1.--Field paramenters, nitrogen and phosphorous concentrations in water from sampled wells and from within onsite wastewater treatment systems (OWTS), Civic Center area, Malibu, California, July 2009 and April 2010.
[m, meters; m/dd/yyy, month/day/year; mS/cm, microSiemens per centimeter; mg/L, milligrams per liter; mg/L as N, milligrams per liter as nitrogen; mg/L as P, milligrams per liter as phosphorous; <, less than; E, estimated.]
Station	USGS			Depth										Ammonia						Nitrate
name	well	Well		to				Specific			Dissolved			plus			Ammonia			plus			Nitrite			Ortho-			Phosphorous
	number	depth	Date	water		pH		conductance			oxygen			organic						nitrite						phosphate
		(m)	(m/dd/yyyy)	(m)				(mS/cm)			(mg/L)			(mg/L as N)			(mg/L as N)			(mg/L as N)			(mg/L as N)			(mg/L as P)			(mg/L as P)
Wells
SMBRP-3c	340242118410501	9.144	2010-04-21	5.63575		7.6			1545			0.5			0.14		<	0.01			1.5		<	0.001			0.482			0.42
SMBRP-6	340230118410401	7.62	2010-04-17	4.54457		7.6			1540			0.5			0.21		<	0.01			1.08		<	0.001			0.689			0.65
SMBRP-11	340159118414601	6.096	2009-07-21	2.56032		6.4			2960			1			0.37		<	0.01			6.4			0.016			0.046		E	0.04
SMBRP-11	340159118414601	6.096	2010-04-21	2.48412		7			2100			2.5			0.28		<	0.01			11.1			0.007			0.035		<	0.04
SMBRP-12	340158118412401	7.62	2009-07-22	2.12446		7.2			3820			0.2			13			12.2			0.02		<	0.001			1.32			1.61
SMBRP-12	340158118412401	7.62	2010-04-21	2.10922		7.2			2600		<	0.2			10			9.68			0.02		<	0.001			1.86			1.91
SMBRP-13	340156118411401	6.096	2009-07-22	2.27686		7.3			2450			1.7			0.31			0.106			0.13		<	0.001			0.787			0.78
SMBRP-13	340156118411401	6.096	2010-04-20	2.5207		6.7			18400			3.5			0.43			0.298			0.87		<	0.001			1.2			1.11
C-1	340155118410201	4.35864	2009-07-26	1.36246		7.3			22300		<	0.2			5.4			4.79			0.02		<	0.001			1.25			1.29
C-1	340155118410201	4.35864	2010-04-19	1.96596		7.4			8260			0.2			2.7			2.17			0.02		<	0.001			2.2			1.98
CCPC	340207118410401	6.858	2009-07-23	1.75565		7.3			2020			0.2			0.17			0.036			1.75			0.008			0.12			0.1
CCPC	340207118410401	6.858	2010-04-18	2.54508		7.4			2040			0.2			0.16			0.011			2.27			0.003			0.105			0.09
CCPE	340208118410101	16.0934	2009-07-23	1.51486		7			10820			0.2			0.38			0.273			1.05			0.004			0.094			0.07
CCPE	340208118410101	16.0934	2010-04-17	2.69138		6.9			26000			--			0.29			0.115			1.77			0.005			0.11			0.09
CCPNE	340209118410301	7.58952	2009-07-23	1.83794		7.3			1960			0.2			0.18			0.014			2.55		<	0.001			0.167			0.15
CCPNE	340209118410301	7.58952	2010-04-18	2.8194		7.2			1901			0.8			0.17			0.012			2.96		<	0.001			0.202			0.18
CCPSW	340206118410701	--	2010-04-18	2.5908		7			1900			0.6			0.19		<	0.01			2.11			0.023			0.138			0.12
CCR-1	340208118410701	5.88264	2009-07-24	1.73431		7.4			2080			0.5			0.14		<	0.01			1.98		<	0.001			0.102			0.1
CCR-1	340208118410701	5.88264	2010-04-18	2.37744		7			2000			0.5			0.18		<	0.01			2.43		<	0.001			0.119			0.09
CCSC-1	340203118410701	4.48056	2010-04-18	2.2		6.9			1500			0.2			2.1			1.8			0.13			0.003			0.98			1.1
P-9	340205118410101	4.23672	2009-07-22	1.33502		7.1			2000			0.3			1.3			1.15			2.36			0.009			0.294			0.28
P-9	340205118410101	4.23672	2010-04-18	2.5908		7..2			1950			0.8			3.2			3.07			0.73		<	0.001			0.416			0.37
SMBRP-10C	340207118413301	7.62	2009-07-21	1.86538		7.2			12710			3			1.2			0.05			0.32			0.027			0.336			0.31
SMBRP-10C	340207118413301	7.62	2010-04-17	1.27406		7.5			8900			5.8			1.3			0.03			0.18			0.02			0.277			0.24
SMBRP-2	340210118405401	7.62	2009-07-22	1.62763		7.1			3360			0.4			0.21		<	0.01			0.05			0.003			0.336			0.32
SMBRP-2	340210118405401	7.62	2010-04-19	2.65481		7.1			2340			--			0.4			0.039			0.38		<	0.001			0.456			0.4
Onsite Wastewater Treatment Systems
conventional	340156118410701	--	2009-10-01	--		7			1160			--			44			43		<	0.04		E	0.01			5.4			5.5
conventional	340156118411101	--	2010-07-07	--		6.8			915			--			7			3.7			23.9			1.99			6.89			7.56
advanced	340152118405901	--	2009-10-01	--		7			989			--			5.3			3.1			0.31			0.04			4.4			4.6
advanced	340156118412001	--	2010-07-07	--		7.2			684			--			9			6.2			0.61			0.027			0.655			0.82
commercial	340208118411001	--	2010-07-07	--		7.3			2140			--			340			340		<	0.04		E	0.002			12			12
