# Supplementary material for: Fate of Nutrients in Shallow Groundwater Receiving Treated Septage, Malibu, CA
Source: Ground Water. 2014 Jun 5;52(Suppl 1):218–33. doi: 10.1111/gwat.12194 (PMC4265202; doi:10.1111/gwat.12194)
Supplement: Table S2 — Isotopic Composition of Water, Ammonium, and Nitrate from Sampled Wells and Within Onsite Wastewater Treatment Systems (OWTS), Malibu, California, July 2009 and April 2010. [file gwat0052-0218-SD2.xlsx]

## Sheet: Sheet1
Table S2.--Isotopic composition of water, ammonia, and nitrate in water from sampled wells and from within onsite wastewater treatment systems (OWTS), Civic Center area, Malibu, California, July 2009 and April 2010.
[m, meters; m/dd/yyyy, month/day/year; --, not measured]
							Estimated									Calculated
Station	USGS			Depth	delta	delta	percent			delta			delta			delta Nitrogn-15			delta
name	well	Well		to	Oxygen-18	Deuterium	imported			Nitrogen-15			Nitrogen-15			of ammonia			Oxygen-18
	number	depth	Date	water	of water	of water	water			of ammonia			of nitrate			plus nitrogen			of nitrate
		(m)	(m/dd/yyyy)	(m)	(per mil)	(per mil)				(per mil)			(per mil)			(per mil)			(per mil)
Wells
SMBRP-3c	340242118410501	9.144	2010-04-21	5.63575	-5.47	-40.4		19			--			--			--			--
SMBRP-6	340230118410401	7.62	2010-04-17	4.54457	-5.06	-36		9			--			--			--			--
SMBRP-11	340159118414601	6.096	2009-07-21	2.56032	-8.58	-64.7		76			--			21.74			21.7399			7.9
SMBRP-11	340159118414601	6.096	2010-04-21	2.48412	-7.36	-51.9		46			--			14.38			14.38			5.24
SMBRP-12	340158118412401	7.62	2009-07-22	2.12446	-7.63	-58		60			--			--			--			--
SMBRP-12	340158118412401	7.62	2010-04-21	2.10922	-8.49	-64.5		75			6.1			--			6.09997			--
SMBRP-13	340156118411401	6.096	2009-07-22	2.27686	-6.75	-49		39			19.4			14.84			16.661			0.92
SMBRP-13	340156118411401	6.096	2010-04-20	2.5207	-4.75	-31.6		23			13.87			11.45			11.7041			4.33
C-1	340155118410201	4.35864	2009-07-26	1.36246	-3.72	-28.5		22			--			--			--			--
C-1	340155118410201	4.35864	2010-04-19	1.96596	-6.78	-48.9		50			6.1			--			6.09948			--
CCPC	340207118410401	6.858	2009-07-23	1.75565	-5.61	-41.4		22			--			32.74			32.7262			17.46
CCPC	340207118410401	6.858	2010-04-18	2.54508	-5.45	-40.3		19			--			20.56			20.5595			11.33
CCPE	340208118410101	16.0934	2009-07-23	1.51486	-4.41	-33.2		17			23.11			31			30.5004			17.71
CCPE	340208118410101	16.0934	2010-04-17	2.69138	-5.33	-39.5		53			--			22.16			22.2			12.75
CCPNE	340209118410301	7.58952	2009-07-23	1.83794	-5.62	-42		23			--			22.8			22.7993			11.06
CCPNE	340209118410301	7.58952	2010-04-18	2.8194	-5.7	-43.4		26			--			16.63			16.6297			6.46
CCPSW	340206118410701	--	2010-04-18	2.5908	-5.89	-43.7		27			--			--			--			--
CCR-1	340208118410701	5.88264	2009-07-24	1.73431	-5.4	-40.1		19			--			24.59			24.5894			15.04
CCR-1	340208118410701	5.88264	2010-04-18	2.37744	-5.57	-41.2		21			--			21.21			21.2096			11.63
CCSC-1	340203118410701	4.48056	2010-04-18	2.2	-8	-63		71			--			--			--			--
P-9	340205118410101	4.23672	2009-07-22	1.33502	-6.12	-45.1		30			14.24			27.04			24.5839			7.6
P-9	340205118410101	4.23672	2010-04-18	2.5908	-8.14	-61.9		69			10.18			21.84			10.804			4.36
SMBRP-10C	340207118413301	7.62	2009-07-21	1.86538	-4.98	-33.3		3			--			102			102			20.26
SMBRP-10C	340207118413301	7.62	2010-04-17	1.27406	-4.78	-29.7		1			--			108			108			19.48
SMBRP-2	340210118405401	7.62	2009-07-22	1.62763	-5.54	-37.7		13			--			43.19			43.19			7.35
SMBRP-2	340210118405401	7.62	2010-04-19	2.65481	-5.54	-33.3		3			--			9.27			9.27			2.23
Onsite Wastewater Treatment Systems
conventional	340156118410701	--	2009-10-01	--	-9.6	-76.8		100			5.4			--			5.4			--
conventional	340156118411101	--	2010-07-07	--	-9.2	-72		100			18.74			--			--			-1.8
advanced	340152118405901	--	2009-10-01	--	-9.6	-73.9		100			5.3			--			5.3			--
advanced	340156118412001	--	2010-07-07	--	-9.4	-74		100			4.3			--			4.3			--
commercial	340208118411001	--	2010-07-07	--	-9.1	-72		100			3.7			--			3.7			--
NOTE: Percent imported water values for samples having specific conductance greater than 8,000 mS/cm were calculated as a three-part mixture of native water, imported water, and seawater; rather than as a two-part mixture of native water and imported water. As a consequence, percent imported water values for wells SMBRP-13, C-1, and CCPE are greater than values previously reported by Izbicki et a…
